# Supplementary material for: Rapid Multiplexed Immunoassay for Detection of Antibodies to Kaposi’s Sarcoma-Associated Herpesvirus
Source: PLoS One. 2016 Sep 26;11(9):e0163616. doi: 10.1371/journal.pone.0163616 (PMC5036886; doi:10.1371/journal.pone.0163616)
Supplement: S1 File — (XLSX) [file pone.0163616.s001.xlsx]

## Sheet: KSHV
Sample ID	ELISA_Cut	ELISA_INT	LANA S/C	K8 S/C	MAX_SCO	Mbio_INT	HHV8_pbmc	pbmc_log	HHV8_plasma	plasma_log	HIV_VL	VL_log	CD4ct	ARV	Age	Sex	T0_1
1	16.388	1	8.55208	20.7269	20.7269	1			38	1.57978	400	2.60206	657	1	60	0	1
2	13.474	1	1.92927	15.2539	15.2539	1			41	1.61278	489	2.68931	400	1	47	0	0
3	15.1135	1	9.34145	10.5201	10.5201	1			62	1.79239	93406	4.97037	22	0	32	0	0
4	11.4763	1	0.0913623	2.61673	2.61673	1			10	1	70980	4.85114	75	1	40	0	0
5	10.7188	1	0.201544	4.97312	4.97312	1			10	1	33956	4.53092	8	1	47	0	0
6	1.82122	1	0.0569821	-0.147534	0.0569821	0			10	1	556	2.74507	84	1	38	0	0
7	15.3079	1	10.7722	24.9341	24.9341	1			10	1	14807	4.17047	30	1	30	0	1
8	19.8272	1	1.56494	15.824	15.824	1	15133	4.17993	35.19	1.54642			156	0	44.5973	0	1
9	17.4009	1	14.1148	4.30529	14.1148	1	8567	3.93283	103.67	2.01565			232	0	36.6685	1	1
10	19.169	1	2.11936	30.746	30.746	1	10	1	10	1			138	0	44.6027	0	1
11	16.2357	1	0.338883	12.544	12.544	1			10	1			1	0	50.9041	0	0
12	17.2075	1	0.736142	2.07893	2.07893	1	3803	3.58013	10	1			252	0	37.9671	0	1
13	12.1399	1	0.659563	7.38531	7.38531	1	690972	5.83946	377.23	2.57661			239	0	32.589	0	0
14	19.5653	1	1.90617	27.8605	27.8605	1	10	1	91.4	1.96095			107	0	41.0247	0	1
15	17.9624	1	1.07564	12.7067	12.7067	1	30085	4.47835	501.47	2.70024			80	0	42.9342	1	1
16	14.8197	1	2.36621	2.82227	2.82227	1	962	2.98318	46.27	1.6653			178	0	32.7123	1	1
17	16.0601	1	17.4706	10.2117	17.4706	1	46442	4.66691	287.57	2.45874			384	0	43.5452	0	1
18	18.1465	1	2.1592	13.5317	13.5317	1	5245	3.71975	176.73	2.24731			152	0	47.3205	0	1
19	10.2695	1	0.402941	5.0625	5.0625	1	10	1	21.22	1.32675			403	0	35.3178	0	1
20	20.1164	1	17.2672	16.6602	17.2672	1	10	1	1960.08	3.29227			354	0	32.8959	0	1
21	13.4	1	3.0552	4.93006	4.93006	1	617	2.79029	548.32	2.73903			340	0	27.9425	1	1
22	14.646	1	0.416719	8.04882	8.04882	1	1065	3.02735	52.45	1.71975			91	0	34.0575	1	0
23	23.3033	1	10.6128	29.3268	29.3268	1	3997	3.60173	77.19	1.88756			15	0	38.5452	0	1
24	16.8732	1	7.57598	12.1371	12.1371	1	10	1	215.87	2.33419			104	0	64.5452	1	1
25	17.7465	1	19.6804	11.1108	19.6804	1	243	2.38561	25.92	1.41363			196	0	40.3315	0	1
26	18.6319	1	0.560598	7.4103	7.4103	1	2639	3.42144	43.25	1.63599			129	0	34.5808	1	1
27	14.4883	1	9.83441	9.01698	9.83441	1	5635	3.75089	30.21	1.48015			218	0	45.0082	0	1
28	15.9408	1	1.63156	13.4647	13.4647	1	1044	3.0187	16.05	1.20548			204	0	38.5123	0	1
29	14.6554	1	16.7827	15.1719	16.7827	1	3446	3.53732	14.42	1.15897			461	0	30.4575	0	1
30	16.8094	1	8.54188	4.69793	8.54188	1	10	1	27.71	1.44264			83	0	37.1233	0	1
31	1.10986	1	0.0694362	-0.112435	0.0694362	0	10	1	42.82	1.63165			43	0	54.3479	1	0
32	15.9718	1	3.03468	3.42536	3.42536	1	102	2.0086	32.74	1.51508			165	0	43.5123	0	1
33	3.47418	1	0.379554	0.0668949	0.379554	0	67474	4.82914	601.04	2.7789			6	0	31.8603	1	1
34	3.86197	1	0.746943	0.303964	0.746943	0	340	2.53148	235.02	2.3711			1	0	35.4959	0	0
35	11.7108	1	3.77491	5.66039	5.66039	1	1118	3.04844	165.95	2.21998			221	0	34.3726	0	1
36	12.7399	1	4.7085	6.73673	6.73673	1	1414	3.15045	10	1			115	0	35.2055	0	1
37	14.2329	1	0.284153	8.24533	8.24533	1	10	1	21.38	1.33001			362	0	42.5644	1	1
38	23.0629	1	5.01061	19.254	19.254	1	94052	4.97337	10	1			271	0	35.4411	0	1
39	19.9803	1	7.28357	29.4553	29.4553	1	15388	4.18718	10	1			111	0	33.674	0	0
40	12.7099	1	4.09323	0.734807	4.09323	1	2273	3.3566	10	1			10	0	33.4438	1	1
41	16.4967	1	1.09306	3.08797	3.08797	1	10	1	14.7	1.16732			68	0	37.2904	0	0
42	11.6977	1	13.1863	1.88768	13.1863	1	177481	5.24915	444.72	2.64809			294	0	28.2164	1	1
43	15.1671	1	14.428	21.3154	21.3154	1	9215	3.9645	12.89	1.11025			256	0	34.3534	0	1
44	15.4366	1	7.397	20.1532	20.1532	1	84183	4.92522	102.49	2.01068			291	0	30.2795	1	1
45	13.0967	1	7.79626	3.47779	7.79626	1	94013	4.97319	235	2.37107			261	0	50.0849	0	1
46	0.323005	0	1.0158	0.549603	1.0158	IND	10	1	10	1			134	0	30.2329	1	0
47	12.569	1	2.95548	4.46192	4.46192	1	2506	3.39898	15.05	1.17754				0	36.5945	0	0
48	15.9164	1	2.58122	6.58513	6.58513	1	34243	4.53457	35.77	1.55352			152	0	42.8466	1	1
49	13.5831	1	0.869769	4.3182	4.3182	1	16713	4.22305	53.69	1.72989			66	0	35.6795	0	0
50	25.3606	1	3.1817	50.5375	50.5375	1	1058051	6.02451	269.57	2.43067			56	0	39.5425	1	1
51	14.7155	1	4.89458	9.28921	9.28921	1	764543	5.8834	10	1			97	0	50.6986	1	1
52	0.858216	equiv	17.2995	2.96367	17.2995	1	10	1	325.13	2.51206			187	0	50.2082	1	1
53	15.5174	1	3.94633	10.3181	10.3181	1			1415.22	3.15082			210	0	34.8247	1	1
54	12.5315	1	0.325143	1.69878	1.69878	1	10	1	10	1			40	0	52.2082	0	0
55	5.21033	1	2.43149	2.35351	2.43149	1	40887	4.61159	603.14	2.78042			1	0	34.3781	0
56	19.3596	1	5.64124	38.4099	38.4099	1	41872	4.62192	9.95	0.997823			248	0	36.4603	0	1
57	17.184	1	0.279694	8.87087	8.87087	1	10	1	10	1			129	0	39.011	0	1
58	15.5746	1	0.0518583	17.2597	17.2597	1	22878	4.35942	175.74	2.24487			279	0	34.9726	1	1
59	5.59812	1	2.31245	2.35605	2.35605	1	10	1	10	1			209	0	53.6301	1	1
60	20.3944	1	3.15064	51.2408	51.2408	1	2635	3.42078	33.83	1.5293			139	0	45.6712	0	1
61	13.6207	1	5.71339	1.99889	5.71339	1	160227	5.20474	185.98	2.26947			256	0	36.1123	1	1
62	15.6122	1	9.67736	29.6065	29.6065	1	17476	4.24244	28.47	1.45439			308	0	28.537	0	0
63	11.7972	1	1.55256	7.46246	7.46246	1	2141	3.33062	47.17	1.67367			132	0	38.6438	1	1
64	14.646	1	0.809765	11.219	11.219	1	10	1	62.24	1.79407			12	0	48.6	0	1
65	4.38873	1	5.04577	0.928399	5.04577	1	10	1	10	1			6	0	48.8384	1	0
66	12.9549	1	22.1283	11.3465	22.1283	1	10	1	10	1			417	0	30.4219	0	1
67	18.6	1	4.36819	26.8186	26.8186	1	173576	5.23949	281.6	2.44963			107	0	26.3178	1	0
68	14.7822	1	5.187	27.6632	27.6632	1	4567	3.65963	10	1			273	0	33.6247	1	1
69	18.7746	1	1.90069	28.6617	28.6617	1			10	1			62	0	43.3699	0	1
70	12.9991	1	7.94794	6.77663	7.94794	1	10	1	10	1			288	0	34.4877	0	1
71	14.1446	1	6.4896	5.93823	6.4896	1	10	1	10	1			122	0	37.4247	0	0
72	8.41221	1	0.079003	4.95957	4.95957	1	5849	3.76708	447.93	2.65121			121	0	20.0411	1	1
73	7.95493	1	2.81486	1.19068	2.81486	1	9137	3.9608	22.27	1.34772			360	0	38.9534	0	1
74	21.4977	1	3.96539	10.9802	10.9802	1			14.38	1.15776			164	0	55.4082	1	1
75	19.708	1	2.14212	82.7852	82.7852	1	10	1	53.53	1.7286			158	0	46.8712	0	1
76	19.0338	1	20.3969	26.2191	26.2191	1	10	1	9.78	0.990339			250	0	36.5726	0	0
77	13.7089	1	8.27548	18.395	18.395	1	10	1	66.63	1.82367			49	0	33.6822	0	1
78	3.34836	1	7.7619	1.98329	7.7619	1	110	2.04139	10	1			906	0	20.0438	1	1
79	12.0441	1	0.226006	1.09044	1.09044	1	8566	3.93278	71.46	1.85406			5	0	28.2027	1	0
80	12.2329	1	2.53097	12.1275	12.1275	1	45987	4.66264	25.88	1.41296			30	0	40.3205	1	0
81	11.1615	1	4.31229	17.0341	17.0341	1	3902	3.59129	421.76	2.62507			322	0	30.5753	1	1
82	12.5178	1	7.65019	4.22187	7.65019	1	239	2.3784	33.52	1.5253			146	0	66.6082	0	1
83	10.546	1	22.6648	5.93808	22.6648	1	1161	3.06483	10	1			287	0	41.2192	0	1
84	10.4955	1	1.61938	2.8474	2.8474	1	10	1	10	1			110	0	43.7534	0	1
85	11.8175	1	8.73481	13.2468	13.2468	1	10	1	22.46	1.35141			193	0	38.3726	0	1
86	12.0534	1	7.16801	9.2747	9.2747	1	10	1	10	1			213	0	56.7973	0	1
87	10.4674	1	0.132679	4.2334	4.2334	1	984	2.993	86.25	1.93576			188	0	32.8685	1	1
88	10.1091	1	5.24433	1.29996	5.24433	1	10	1	10	1			303	0	61.3014	1	1
89	9.97478	1	6.12543	3.86342	6.12543	1	45	1.65321	22.33	1.34889				0	40.0192	0	1
90	14.0497	1	17.5605	6.7511	17.5605	1	10	1	32.08	1.50623				0	35.4904	0	1
91	0.378338	0	1.2565	0.263622	1.2565	1	60703	4.78321	171.03	2.23307				0	71.4849	0	0
92	13.27	1	7.95056	3.81977	7.95056	1	3139	3.49679	34.17	1.53364				0	37.2411	0	1
93	10.3932	1	10.8602	6.86847	10.8602	1	10	1	11.48	1.05994				0	36.274	0	1
94	10.8717	1	1.81454	8.52333	8.52333	1	624	2.79518	97.85	1.99056			118	0	33.2548	0	1
95	0.321217	0	0.16952	-0.042755	0.16952	0	1480	3.17026	450.87	2.65405			2	0	30.0767	1	1
96	9.81306	1	1.37539	2.5705	2.5705	1	10	1	37.12	1.56961			25	0	36.2521	0	1
97	5.23294	1	0.139942	1.56533	1.56533	1	10	1	10	1			3	0	38.3014	0	0
98	9.20104	1	1.80245	2.17974	2.17974	1	2240807	6.3504	1131.19	3.05354			256	0	28.5288	0	1
99	13.6662	1	7.60168	7.12943	7.60168	1	10	1	25.07	1.39915			496	0	46.5589	0	0
100	12.1209	1	0.0729343	13.7419	13.7419	1	33241083	7.52168	4550.33	3.65804			125	0	37.1288	1	0
101	11.9258	1	1.54305	5.88947	5.88947	1	104634	5.01967	10	1			126	0	50.3315	1	1
102	11.1714	1	3.89298	7.12057	7.12057	1	526013	5.721	98.43	1.99313			287	0	49.5781	0	1
103	8.99629	1	0.133247	0.829968	0.829968	0	357385	5.55314	242.91	2.38545			185	0	28.4904	1	1
104	9.64614	1	9.18874	15.2583	15.2583	1	10	1	469.87	2.67198			331	0	36.4849	0	1
105	11.4651	1	0.772143	4.86846	4.86846	1	3407	3.53237	10.82	1.03423			294	0	32.9945	1	1
106	8.35312	1	0.216935	1.38795	1.38795	1	3929	3.59428	278.84	2.44536			111	0	37.0219	0	1
107	7.80638	1	2.99703	1.73218	2.99703	1			319.02	2.50382			705	0	24.8795	0	1
108	12.3539	1	0.924689	19.4136	19.4136	1	3121	3.49429	306.41	2.4863			369	0	28.7315	0	1
109	8.95549	1	4.30767	14.6755	14.6755	1	10	1	2175.65	3.33759			157	0	36.926	1	1
110	12.9718	1	0.820291	9.49249	9.49249	1	398245	5.60015	78.75	1.89625			54	0	50.9589	0	1
111	8.22107	1	0.227819	1.87417	1.87417	1
112	11.5378	1	4.56607	5.86329	5.86329	1	10	1	10	1			85	0	65.9205	0	0
113	10.8412	1	0.228878	19.5498	19.5498	1	114244	5.05783	511.47	2.70882			391	0	59.5014	0	1
114	14.8576	1	13.3272	17.6257	17.6257	1			328.5	2.51654			2	0	30.4603	1	0
115	16.4088	1	22.2324	34.0086	34.0086	1	721	2.85794	644.7	2.80936			311	0	36.7233	0	1
116	0.239614	0	0.623876	0.325082	0.623876	0	10	1	10	1			87	0	35.1589	1	0
117	8.5549	1	6.70116	16.9659	16.9659	1	103332	5.01423	235.32	2.37166			248	0	30.6055	0	1
118	8.49036	1	10.4028	9.04273	10.4028	1	196976	5.29441	1059.6	3.02514			158	0	33.2055	0	1
119	3.81157	1	3.09464	1.38749	3.09464	1			85.01	1.92947			3	0	33.9836	1	1
120	10.3672	1	1.03953	5.17832	5.17832	1	5612	3.74912	87.12	1.94012			68	0	47.8055	0	1
121	12.161	1	0.0157103	4.80012	4.80012	1	10	1	46.79	1.67015			169	0	44.8329	0	1
122	11.4273	1	13.2263	18.7744	18.7744	1	1206	3.08135	59.86	1.77714			440	0	35.0658	0	1
123	17.3878	1	3.96044	20.0456	20.0456	1	15615	4.19354	2168	3.33606	400	2.60206	178	0	52.4849	0	1
124	8.19437	1	4.10301	10.3784	10.3784	1	1859	3.26928	10	1	33931	4.5306	50	0	42.9562	1	1
125	8.60094	1	0.958884	5.51728	5.51728	1	5396	3.73207	236	2.37291	38797	4.5888	202	0	37.8274	1	0
126	10.4629	1	0.52262	4.7623	4.7623	1	167	2.22272	10	1	70208	4.84639	4	0	37.1123	1	0
127	13.9089	1	13.3938	21.0799	21.0799	1	14	1.14613	131	2.11727	72565	4.86073	88	0	34.9562	0	0
128	12.0075	1	1.76107	1.81745	1.81745	1	288945	5.46082	133	2.12385	14468	4.16041	99	0	48.1315	0	0
129	16.231	1	2.98613	8.0719	8.0719	1	642	2.80754	366	2.56348	272521	5.4354	0	0	31.9178	0	1
130	15.584	1	1.4599	4.09198	4.09198	1	300	2.47712	10	1	291028	5.46393	93	0	54.9068	0	1
131	17.3375	1	13.6964	11.1525	13.6964	1	666	2.82347	6458	3.8101	53648	4.72955	230	0	51.3068	0	1
132	6.20994	1	0.117973	1.26588	1.26588	1	27	1.43136	10	1	8562	3.93258	135	0	32.5562	0	1
133	11.5415	1	0.404467	4.82499	4.82499	1	2790	3.4456	63	1.79934	55094	4.7411	299	0	29.0274	1	1
134	13.4711	1	13.2438	30.3515	30.3515	1	56755	4.754	8473	3.92804	18856	4.27545	110	0	51.7233	1	1
135	16.2915	1	7.84003	21.7087	21.7087	1	437	2.64048	890	2.94939	90416	4.95625	96	0	39.6658	1	1
136	14.5912	1	5.03136	12.2244	12.2244	1	856	2.93247	900	2.95424	219545	5.34152	143	0	38.4082	0	1
137	13.3917	1	6.86894	4.64497	6.86894	1	2608	3.41631	248	2.39445	132312	5.1216	217	0	35.2274	1	1
138	14.9585	1	3.55837	2.74926	3.55837	1	66441	4.82244	70	1.8451	8707	3.93987	100	0	53.0548	0	1
139	14.138	1	15.219	12.4666	15.219	1	23	1.36173	3024	3.48058	204276	5.31022	41	0	38.6027	0	1
140	14.7834	1	9.64362	13.7724	13.7724	1	1058249	6.02459	123	2.08991	9770	3.98989	111	0	32.7397	0	1
141	18.4436	1	5.40789	22.9426	22.9426	1	711	2.85187	10	1	107805	5.03264	23	0	46.1041	0	1
142	12.0601	1	5.61145	5.55347	5.61145	1	18179	4.25957	1885	3.27531	149411	5.17438	282	0	50.0219	0	1
143	13.9503	1	1.46249	6.03046	6.03046	1	3302	3.51878	10	1	4533	3.65639	119	0	36.6137	0	1
144	11.9058	1	10.0234	11.2875	11.2875	1	21091	4.3241	9952	3.99791	3700	3.5682	35	0	32.6521	0	0
145	14.923	1	1.21929	19.9999	19.9999	1	2429	3.38543	1016	3.00689	16223	4.21013	412	0	37.8795	0	1
146	15.2374	1	5.85149	20.236	20.236	1	456	2.65896	143	2.15534	50862	4.70639	119	0	35.7452	0	1
147	13.5645	1	17.192	11.8724	17.192	1	98	1.99123	1263	3.1014	34808	4.54168	265	0	35.5096	0	1
148	15.405	1	12.7003	10.4677	12.7003	1	17	1.23045	10	1	58621	4.76805	238	0	26.8904	1	1
149	15.3709	1	1.17693	27.4459	27.4459	1	3245	3.51121	1210	3.08279	681	2.83315	121	0	34.7671	0	1
150	12.8227	1	0.196587	15.6675	15.6675	1	78174	4.89306	12928	4.11153	14284	4.15485	117	0	51.4329	0	0
151	12.7329	1	15.9878	5.30876	15.9878	1	411	2.61384	69	1.83885	259394	5.41396	67	0	25.2932	0	0
152	12.3249	1	1.63322	4.90791	4.90791	1	414	2.617	10	1	5056	3.70381	127	0	51.9233	0	1
153	14.3687	1	7.6754	3.13131	7.6754	1	31505	4.49838	2532	3.40346	9741	3.9886	49	0	39.6055	1	1
154	12.3984	1	4.46345	5.10463	5.10463	1	59	1.77085	434	2.63749	73213	4.86459	114	0	53.0493	1	1
155	10.905	1	5.5985	13.0583	13.0583	1	28360	4.45271	5952	3.77466	91281	4.96038	150	0	40.8795	0	1
156	11.3657	1	2.19272	4.82507	4.82507	1	216	2.33445	232	2.36549	26420	4.42193	334	0	64.4301	0	1
157	11.8234	1	6.83577	24.3971	24.3971	1	1628	3.21165	175	2.24304	89841	4.95347	148	0	44.7781	0	1
158	0.252226	0	0.00836755	-0.0751031	0.00836755	0	7220	3.85854	10	1	400	2.60206	421	0	31.2466	0	1
159	15.8539	1	0.0309844	7.87596	7.87596	1	10	1	10	1	344865	5.53765	70	0	48.1123	1	1
160	9.55786	1	1.23976	8.78801	8.78801	1			10	1	108149	5.03402	42	0	34.4	1	0
161	8.74407	1	5.89683	3.88122	5.89683	1	227	2.35603	137	2.13672	400	2.60206	270	0	27.4192	1	1
162	15.2596	1	11.735	5.74967	11.735	1	31349	4.49622	35479	4.54997	96279	4.98353	234	0	27.9616	1	1
163	13.8917	1	2.20477	2.55784	2.55784	1	2707	3.43249	540	2.73239	10226	4.00971	331	0	32.6164	0	1
164	9.7997	1	3.03454	2.25122	3.03454	1	35141	4.54581	245	2.38917	49301	4.69286	87	0	30.7671	0	1
Negative Controls	Controls
165	0.367521	0	0.0192484	0.00794891	0.0192484	0
166	0.34188	0	0.0136957	-0.00915534	0.0136957	0
167	0.333333	0	0.000304184	0.00862542	0.00862542	0
168	0.692308	0	0.0224897	-0.0758135	0.0224897	0
169	0.292308	0	0.00636043	0.171821	0.171821	0
170	0.323077	0	0.10613	0.117576	0.117576	0
171	0.358333	0	0.0321138	0.0219413	0.0321138	0
172	0.333333	0	0.176227	0.0723182	0.176227	0
173	0.383333	0	0.109421	0.0837624	0.109421	0
174	0.325	0	0.0510056	0.0501063	0.0510056	0
175	0.341667	0	0.000690647	0.00125153	0.00125153	0
176	0.325	0	0.256123	0.208284	0.256123	0
177	0.333333	0	0.0395015	-0.00199568	0.0395015	0
178	0.333333	0	0.0436853	0.00790381	0.0436853	0
179	0.333333	0	0.0424486	-0.00347272	0.0424486	0
180	0.35	0	0.193379	0.0115006	0.193379	0
181	0.369231	0	0.0614576	1.26186	1.26186	1
182	0.323077	0	0.0585329	0.084157	0.084157	0
183	0.307692	0	0.0480386	0.0538722	0.0538722	0
184	0.307692	0	0.0740712	0.165078	0.165078	0
185	0.325	0	0.0152266	-0.00886219	0.0152266	0
186	0.325	0	0.0166678	0.0192691	0.0192691	0
187	0.341667	0	0.0371329	0.106854	0.106854	0
188	0.325	0	0.00889862	-0.0156498	0.00889862	0
189	0.341667	0	0.0408853	0.0596789	0.0596789	0
190	0.325	0	0.50949	0.0863782	0.50949	0
191	0.341667	0	-0.00136384	-0.0258988	-0.00136384	0
192	0.341667	0	-0.019363	-0.219965	-0.019363	0
193	0.34188	0	-0.00106963	0.00326977	0.00326977	0
194	0.367521	0	-0.00427353	1.3276	1.3276	1
195	0.292308	0	0.179785	0.530841	0.530841	0
196	0.333333	0	0.0404714	0.212569	0.212569	0
197	0.350427	0	0.0630284	0.0521584	0.0630284	0
198	0.324786	0	0.00126909	-0.00093583	0.00126909	0
199	0.324786	0	-0.00942222	-0.0566459	-0.00942222	0
200	0.324786	0	0.0489736	-0.0136541	0.0489736	0
201	0.333333	0	0.0162938	0.00193931	0.0162938	0
202	0.34188	0	-0.00415884	0.0397446	0.0397446	0
203	0.367521	0	0.00802347	0.0051076	0.00802347	0
204	0.307692	0	-0.0368611	-0.0159317	-0.0159317	0
205	0.34188	0	0.512767	0.177041	0.512767	0
206	0.34188	0	0.0129827	-0.0256846	0.0129827	0
207	0.529915	0	0.0444682	0.0262032	0.0444682	0
208	0.34188	0	0.00475474	-0.00538948	0.00475474	0
209	0.333333	0	0.0124541	0.0883062	0.0883062	0
210	0.333333	0	0.0859394	1.77611	1.77611	1
211	0.333333	0	0.00513622	0.0457203	0.0457203	0
212	0.325	0	0.00676186	-0.0141389	0.00676186	0
213	0.325	0	0.272853	0.735449	0.735449	0
214	0.325	0	0.0237637	0.0192352	0.0237637	0
215	0.341667	0	0.0452137	0.0961086	0.0961086	0
216	0.325	0	0.0314905	0.241545	0.241545	0
217	0.315385	0	-0.0106739	0.0254365	0.0254365	0
218	0.330769	0	0.0257983	0.057717	0.057717	0
219	0.316667	0	2.14985	1.50078	2.14985	1
220	0.358333	0	0.0144562	0.291088	0.291088	0
221	0.35	0	0.0320041	0.0659816	0.0659816	0
222	0.325	0	0.0123344	-0.00748664	0.0123344	0
223	0.35	0	0.0264041	0.00811804	0.0264041	0
224	0.333333	0	0.041738	0.0743928	0.0743928	0
225	0.333333	0	-0.00811822	-0.0360012	-0.00811822	0
226	0.316667	0	-0.0250627	0.00728369	0.00728369	0
227	0.307692	0	0.275805	0.055135	0.275805	0
228	0.3	0	0.0247311	-0.018773	0.0247311	0
229	0.315385	0	0.0519057	2.92603	2.92603	1
230	0.292308	0	0.00540799	0.0299691	0.0299691	0
231	0.333333	0	7.11339	0.158708	7.11339	1
232	0.325	0	6.44432	5.50026	6.44432	1
233	0.325	0	0.00707103	0.101825	0.101825	0
234	0.325	0	0.110586	0.118602	0.118602	0
235	0.333333	0	0.0358987	0.0649556	0.0649556	0
236	0.315385	0	0.319303	0.054887	0.319303	0
237	0.383333	0	0.00362029	0.0340394	0.0340394	0
238	0.541667	0	0.0675089	0.258526	0.258526	0
239	0.5	0	0.0407482	0.0338252	0.0407482	0
240	0.325	0	0.011756	0.0296083	0.0296083	0
241	0.341667	0	0.123688	0.427798	0.427798	0
242	0.325	0	0.00580941	0.00755429	0.00755429	0
243	0.341667	0	0.0274613	0.0837849	0.0837849	0
244	0.333333	0	0.028683	0.0263949	0.028683	0
245	0.333333	0	0.00203953	0.0143419	0.0143419	0
246	0.323077	0	0.163471	0.369664	0.369664	0
247	0.307692	0	0.0187048	0.0342311	0.0342311	0
248	0.315385	0	0.040439	0.0131693	0.040439	0
249	0.307692	0	0.00784395	0.0779557	0.0779557	0
250	0.541667	0	0.0248832	-0.00511887	0.0248832	0
251	0.316667	0	0.014177	0.00674248	0.014177	0
252	0.333333	0	0.0227639	-0.000800529	0.0227639	0
253	0.3	0	0.121202	0.0251208	0.121202	0
254	0.315385	0	1.80239	0.000699053	1.80239	1
255	0.3	0	0.0904149	0.115175	0.115175	0
256	0.333333	0	0.148995	0.0223359	0.148995	0
257	0.35	0	0.0505843	-0.0128423	0.0505843	0

## Sheet: HIV
Sample ID	HIV Status	Mbio S/C	Mbio Call
1	1	4.73606	1
2	1	10.0314	1
3	1	9.1768	1
4	1	7.74548	1
5	1	9.32742	1
6	1	9.98952	1
7	1	9.91137	1
8	1	3.72985	1
9	1	6.35296	1
10	1	6.73387	1
11	1	4.21206	1
12	1	6.02119	1
13	1	5.4984	1
14	1	7.37141	1
15	1	4.24072	1
16	1	5.65238	1
17	1	8.37045	1
18	1	7.20428	1
19	1	6.1656	1
20	1	6.77282	1
21	1	7.62916	1
22	1	7.10774	1
23	1	7.48923	1
24	1	6.29731	1
25	1	7.18323	1
26	1	4.93204	1
27	1	6.09737	1
28	1	5.24468	1
29	1	5.69739	1
30	1	4.33732	1
31	1	6.99746	1
32	1	6.78248	1
33	1	5.35445	1
34	1	5.71165	1
35	1	8.03977	1
36	1	4.6628	1
37	1	6.35405	1
38	1	7.5495	1
39	1	7.98916	1
40	1	5.20904	1
41	1	5.92775	1
42	1	5.18776	1
43	1	5.89049	1
44	1	5.4193	1
45	1	5.88199	1
46	1	8.2039	1
47	1	7.59859	1
48	1	7.40566	1
49	1	4.79653	1
50	1	7.62852	1
51	1	5.41662	1
52	1	6.41361	1
53	1	5.8958	1
54	1	3.64325	1
55	1	5.32664	1
56	1	8.44898	1
57	1	7.62031	1
58	1	5.34204	1
59	1	5.34158	1
60	1	11.1035	1
61	1	7.64671	1
62	1	10.0769	1
63	1	10.0399	1
64	1	8.89272	1
65	1	7.3594	1
66	1	7.97962	1
67	1	7.62847	1
68	1	6.38251	1
69	1	7.81946	1
70	1	8.14709	1
71	1	7.57168	1
72	1	6.33712	1
73	1	5.30727	1
74	1	10.3381	1
75	1	17.8175	1
76	1	9.5366	1
77	1	8.65969	1
78	1	6.61853	1
79	1	6.67152	1
80	1	9.53425	1
81	1	8.13739	1
82	1	6.47046	1
83	1	8.56899	1
84	1	6.32856	1
85	1	5.12244	1
86	1	4.7676	1
87	1	9.10453	1
88	1	9.48252	1
89	1	4.42135	1
90	1	7.9122	1
91	1	4.08891	1
92	1	5.12281	1
93	1	7.45853	1
94	1	5.47907	1
95	1	3.83995	1
96	1	4.85131	1
97	1	3.59826	1
98	1	8.07441	1
99	1	6.20926	1
100	1	5.72354	1
101	1	6.53737	1
102	1	7.16386	1
103	1	6.50784	1
104	1	6.75503	1
105	1	4.0505	1
106	1	7.1059	1
107	1	3.9995	1
108	1	5.83348	1
109	1	6.80198	1
110	1	2.92863	1
111	1	3.27097	1
112	1	4.94122	1
113	1	7.03878	1
114	1	5.25754	1
115	1	8.80701	1
116	1	5.14759	1
117	1	4.71483	1
118	1	5.30803	1
119	1	4.48682	1
120	1	6.22762	1
121	1	4.32383	1
122	1	6.96042	1
123	1	4.22767	1
124	1	5.23234	1
125	1	3.37987	1
126	1	3.40201	1
127	1	4.17349	1
128	1	5.11148	1
129	1	4.62684	1
130	1	4.23206	1
131	1	4.02634	1
132	1	3.45595	1
133	1	2.69359	1
134	1	3.65079	1
135	1	2.53846	1
136	1	4.56117	1
137	1	4.43649	1
138	1	4.00346	1
139	1	2.60484	1
140	1	4.04235	1
141	1	4.18333	1
142	1	3.90607	1
143	1	5.22984	1
144	1	2.4398	1
145	1	4.46687	1
146	1	3.65743	1
147	1	3.69763	1
148	1	4.01839	1
149	1	3.6724	1
150	1	8.65203	1
151	1	6.33135	1
152	1	4.90284	1
153	1	4.51041	1
154	1	5.8331	1
155	1	3.52196	1
156	1	2.89594	1
157	1	6.66214	1
158	1	4.72202	1
159	1	3.90975	1
160	1	4.60912	1
161	1	3.97895	1
162	1	4.55263	1
163	1	4.0113	1
164	1	4.32507	1
Control Samples	HIV NEGATIVE
165	0	0.0954549	0
166	0	0.0966536	0
167	0	0.0578008	0
168	0	0.0857057	0
169	0	0.055881	0
170	0	0.088879	0
171	0	0.034482	0
172	0	0.486422	0
173	0	0.122594	0
174	0	0.317127	0
175	0	0.0701704	0
176	0	0.228789	0
177	0	1.04982	IND
178	0	0.0436681	0
179	0	0.418267	0
180	0	0.109602	0
181	0	0.109306	0
182	0	0.13266	0
183	0	0.041584	0
184	0	0.279654	0
185	0	0.0257099	0
186	0	0.132927	0
187	0	0.323963	0
188	0	0.0495765	0
189	0	0.209607	0
190	0	0.0931172	0
191	0	0.108123	0
192	0	0.0497612	0
193	0	0.189753	0
194	0	0.0296042	0
195	0	0.199316	0
196	0	0.0944128	0
197	0	0.116646	0
198	0	0.155414	0
199	0	0.0497791	0
200	0	0.202241	0
201	0	0.205851	0
202	0	0.174013	0
203	0	0.171057	0
204	0	0.372784	0
205	0	0.295791	0
206	0	0.168092	0
207	0	0.303077	0
208	0	0.0762457	0
209	0	0.439303	0
210	0	0.185041	0
211	0	0.235764	0
212	0	0.0771909	0
213	0	0.235547	0
214	0	0.466384	0
215	0	0.170883	0
216	0	0.117574	0
217	0	0.0495268	0
218	0	0.0822419	0
219	0	0.106805	0
220	0	0.0465013	0
221	0	0.214728	0
222	0	0.0221022	0
223	0	0.186375	0
224	0	0.313427	0
225	0	0.0471777	0
226	0	0.068922	0
227	0	0.242867	0
228	0	0.541419	0
229	0	0.095702	0
230	0	0.220701	0
231	0	0.145323	0
